# Supplementary material for: Comparative Analysis of the Impact of Protein on Virus Retention for Different Virus Removal Filters
Source: Membranes (Basel). 2024 Jul 17;14(7):158. doi: 10.3390/membranes14070158 (PMC11278833; doi:10.3390/membranes14070158)
Supplement: Supplementary file 1 [file membranes-14-00158-s001.zip]

Archive with 1 entries (1 files):
- membranes-3084627-supplementary.pdf
